# Supplementary material for: Novel Quaternary Ammonium Derivatives Based on Apple Pectin
Source: Polymers (Basel). 2024 Nov 29;16(23):3352. doi: 10.3390/polym16233352 (PMC11644282; doi:10.3390/polym16233352)
Supplement: Supplementary file 1 [file polymers-16-03352-s001.zip]

Archive with 1 entries (1 files):
- polymers-3326865-supplementary.pdf
